# Supplementary material for: NOTCH and AKT Signalling Interact to Drive Mammary Tumour Heterogeneity
Source: Cancers (Basel). 2023 Aug 29;15(17):4324. doi: 10.3390/cancers15174324 (PMC10486941; doi:10.3390/cancers15174324)
Supplement: Supplementary file 1 [file cancers-15-04324-s001.zip]

Archive with 8 entries (8 files):
- Supplementary Data Table S1.xlsx
- Supplementary Data Table S2.xlsx
- Supplementary Data Table S3.xlsx
- Supplementary Data Table S4.xlsx
- Supplementary Data Table S5.xlsx
- Supplementary Figure S1_revision 1.tif
- Supplementary Figure S2_revison 1.pdf
- Supplementary Information_revision 1.pdf
