# Supplementary material for: NOTCH and AKT Signalling Interact to Drive Mammary Tumour Heterogeneity
Source: Cancers (Basel). 2023 Aug 29;15(17):4324. doi: 10.3390/cancers15174324 (PMC10486941; doi:10.3390/cancers15174324)
Supplement: Supplementary file 1 [file cancers-15-04324-s001.zip › Supplementary Data Table S1.xlsx]

## Sheet: Pten Notch WT
Mouse	Date of birth	Date of death	Age (days)	Line	Block	Genotype				Tumour Analysis	Comments
						Cre	Pten	p53	Notch
3837	N/D	N/D	N/D	BlgCre Pten p53	1223-1	+ve	Hom	Het	WT	MSCC	Survival data not available.
3834	2011-01-19	2012-08-07	566	BlgCre Pten p53	1225-1	+ve	Hom	Het	WT	AC(NST)	With spindle cell metaplasia - biphasic tumour but erring on diagnosis of AC(NST) because of CK18 staining
				BlgCre Pten p53	1225-2	+ve	Hom	Het	WT	ASQC
				BlgCre Pten p53	1225-3	+ve	Hom	Het	WT	MSCC
5267	2013-01-21	2013-08-13	204	BlgCre Pten p53	1358-4	+ve	Hom	Het	WT	AME
6947	2014-06-16	2014-12-17	184	BlgCre Pten p53	1458-1	+ve	Hom	Het	WT	MSCC
				BlgCre Pten p53	1458-2	+ve	Hom	Het	WT	ASQC
6297	2014-03-10	2014-12-28	293	BlgCre Pten p53	1463-1	+ve	Hom	Het	WT	AME	With squamous metaplasia - not above threshold to be an ASQC
6946	2014-06-16	2015-02-11	240	BlgCre Pten p53	1518-1	+ve	Hom	Het	WT	AME
6942	2014-06-16	2015-02-25	254	BlgCre Pten p53	1520-1	+ve	Hom	Het	WT	ASQC
				BlgCre Pten p53	1520-3	+ve	Hom	Het	WT	AME	With squamous metaplasia but not above threshold (20%) to be an ASQC
5548	2013-07-26	2013-12-19	146	BlgCre Pten p53	1386-1	+ve	Hom	Hom	WT	ASQC
6881	2014-05-21	2015-01-26	250	BlgCre Pten p53	1509-1	+ve	Hom	Hom	WT	AC(NST)
				BlgCre Pten p53	1509-2	+ve	Hom	Hom	WT	AME	With squamous metaplasia but not above threshold (20%) to be an ASQC
				BlgCre Pten p53	1509-3	+ve	Hom	Hom	WT	AC(NST)
				BlgCre Pten p53	1509-4	+ve	Hom	Hom	WT	MSCC
				BlgCre Pten p53	1509-5a	+ve	Hom	Hom	WT	MSCC
				BlgCre Pten p53	1509-5b	+ve	Hom	Hom	WT	ASQC
				BlgCre Pten p53	1509-6	+ve	Hom	Hom	WT	ASQC

## Sheet: Pten Notch1
Mouse	Date of birth	Date of death	Age (days)	Line	Block	Genotype				Tumour Phenotype	Comments
						Cre	Pten	p53	Notch1
6468	2014-03-01	2014-12-17	291	BlgCre Pten p53 Notch1	1457-1	+ve	Hom	Het	Het	ASQC
7256	2014-08-01	2015-03-19	230	BlgCre Pten p53 Notch1	1526-1	+ve	Hom	Het	Het	ASQC
7509	2014-09-16	2015-05-27	253	BlgCre Pten p53 Notch1	1535-1	+ve	Hom	Het	Het	ASQC
				BlgCre Pten p53 Notch1	1535-2	+ve	Hom	Het	Het	ASQC
				BlgCre Pten p53 Notch1	1535-3	+ve	Hom	Het	Het	AME
				BlgCre Pten p53 Notch1	1535-4	+ve	Hom	Het	Het	AME
6944	2014-06-16	2015-06-04	353	BlgCre Pten p53 Notch1	1537-1	+ve	Hom	Het	Het	AME
				BlgCre Pten p53 Notch1	1537-2	+ve	Hom	Het	Het	ASQC
7253	2014-08-01	2015-06-13	316	BlgCre Pten p53 Notch1	1542-1	+ve	Hom	Het	Het	AME
				BlgCre Pten p53 Notch1	1542-2	+ve	Hom	Het	Het	AME
				BlgCre Pten p53 Notch1	1542-3	+ve	Hom	Het	Het	AC(NST)
				BlgCre Pten p53 Notch1	1542-4	+ve	Hom	Het	Het	AME
7515	2014-09-28	2015-06-23	268	BlgCre Pten p53 Notch1	1548-1	+ve	Hom	Het	Het	AME
7019	2014-07-06	2015-07-03	362	BlgCre Pten p53 Notch1	1550-1	+ve	Hom	Het	Het	AME
				BlgCre Pten p53 Notch1	1550-4	+ve	Hom	Het	Het	ASQC
8440	2015-09-13	2016-04-14	214	BlgCre Pten p53 Notch1	1628-1	+ve	Hom	Het	Het	ASQC
7251	2014-07-30	2014-12-28	151	BlgCre Pten p53 Notch1	1465-1	+ve	Hom	Hom	Het	AME
				BlgCre Pten p53 Notch1	1465-2	+ve	Hom	Hom	Het	MSCC	Biphasic tumour of mixed epithelial and spindles cells but the latter are present in sufficient numbers to go over the threshold (20%) for calling it metaplastic.
7254	2014-08-01	2015-02-11	194	BlgCre Pten p53 Notch1	1517-1	+ve	Hom	Hom	Het	AME
				BlgCre Pten p53 Notch1	1517-3	+ve	Hom	Hom	Het	ASQC
				BlgCre Pten p53 Notch1	1517-6	+ve	Hom	Hom	Het	ASQC
7255	2014-08-01	2015-03-11	222	BlgCre Pten p53 Notch1	1524-1	+ve	Hom	Hom	Het	MSCC
				BlgCre Pten p53 Notch1	1524-2	+ve	Hom	Hom	Het	AME
				BlgCre Pten p53 Notch1	1524-3	+ve	Hom	Hom	Het	MSCC	Biphasic tumour of mixed epithelial and spindles cells but the latter are present in sufficient numbers to go over the threshold (20%) for calling it metaplastic. Possibly also has chondroid metaplasia.
				BlgCre Pten p53 Notch1	1524-4	+ve	Hom	Hom	Het	AME
8601	2016-01-06	2016-11-22	321	BlgCre Pten p53 Notch1	16101-1	+ve	Hom	Hom	Het	ASQC
6938	2014-06-16	2014-12-17	184	BlgCre Pten p53 Notch1	1459-1	+ve	Hom	Het	Hom	AME
				BlgCre Pten p53 Notch1	1459-2	+ve	Hom	Het	Hom	ASQC
6460	2014-04-04	2014-12-28	268	BlgCre Pten p53 Notch1	1464-1	+ve	Hom	Het	Hom	ASQC
6940	2014-06-16	2015-01-17	215	BlgCre Pten p53 Notch1	1506-1	+ve	Hom	Het	Hom	ASQC
7516	2014-09-28	2015-02-05	130	BlgCre Pten p53 Notch1	1514-1	-ve	Hom	Het	Hom	ASQC
				BlgCre Pten p53 Notch1	1514-2	-ve	Hom	Het	Hom	ASQC
				BlgCre Pten p53 Notch1	1514-3	-ve	Hom	Het	Hom	MSCC
				BlgCre Pten p53 Notch1	1514-4	-ve	Hom	Het	Hom	AME
7249	2014-07-30	2015-03-19	232	BlgCre Pten p53 Notch1	1525-1	+ve	Hom	Het	Hom	AME
7511	2014-09-16	2015-06-23	280	BlgCre Pten p53 Notch1	1547-1	+ve	Hom	Het	Hom	ASQC
7701	2014-10-20	2015-07-14	267	BlgCre Pten p53 Notch1	1552-1	+ve	Hom	Het	Hom	ASQC	Also has sebocyte-like metaplasia
				BlgCre Pten p53 Notch1	1552-2	+ve	Hom	Het	Hom	ASQC
				BlgCre Pten p53 Notch1	1552-3	+ve	Hom	Het	Hom	ASQC
8667	2016-02-22	2016-12-20	302	BlgCre Pten p53 Notch1	16106-1	+ve	Hom	Het	Hom	ASQC
6941	2014-06-16	2014-12-11	178	BlgCre Pten p53 Notch1	1456-1	+ve	Hom	Hom	Hom	ASQC
				BlgCre Pten p53 Notch1	1456-5	+ve	Hom	Hom	Hom	AC(NST)
7517	2014-09-16	2015-06-04	261	BlgCre Pten p53 Notch1	1538-1	+ve	Hom	Hom	Hom	ASQC

## Sheet: Pten Notch2
Mouse	Date of birth	Date of death	Age (days)	Line	Block	Genotype				Tumour Analysis	Comments
						Cre	Pten	p53	Notch2
5015	2012-07-08	2013-02-05	212	BlgCre Pten p53 Notch2	1308-1	+	Hom	Het	Het	ASQC
				BlgCre Pten p53 Notch2	1308-2	+	Hom	Het	Het	MSCC
5049	2012-09-27	2013-02-19	145	BlgCre Pten p53 Notch2	1313-1	+	Hom	Hom	Het	AC (NST)
				BlgCre Pten p53 Notch2	1313-4	+	Hom	Hom	Het	ASQC
5094	2012-10-12	2013-03-01	140	BlgCre Pten p53 Notch2	1327-1	+	Hom	Hom	Het	MSCC
5016	2012-07-08	2013-03-01	236	BlgCre Pten p53 Notch2	1328-1	+	Hom	Het	Het	ASQC
5096	2012-10-12	2013-03-01	140	BlgCre Pten p53 Notch2	1330-1	+	Hom	Hom	Het	ASQC
				BlgCre Pten p53 Notch2	1330-2	+	Hom	Hom	Het	ASQC
5131	2012-10-20	2013-03-26	157	BlgCre Pten p53 Notch2	1332-1	+	Hom	Hom	Het	ASQC
5083	2012-10-06	2013-03-26	171	BlgCre Pten p53 Notch2	1333-1	+	Hom	Hom	Het	AC (NST)
				BlgCre Pten p53 Notch2	1333-2	+	Hom	Hom	Het	ASQC
5200	2012-12-06	2013-05-11	156	BlgCre Pten p53 Notch2	1339-1	+	Hom	Hom	Het	ASQC
				BlgCre Pten p53 Notch2	1339-2	+	Hom	Hom	Het	ASQC
				BlgCre Pten p53 Notch2	1339-3	+	Hom	Hom	Het	ASQC
5095	2012-10-12	2013-05-16	216	BlgCre Pten p53 Notch2	1342-1	+	Hom	Het	Het	ASQC
5132	2012-10-20	2013-06-13	236	BlgCre Pten p53 Notch2	1346-1	+	Hom	Het	Het	MSCC
				BlgCre Pten p53 Notch2	1346-4	+	Hom	Het	Het	MSCC
5133	2012-10-20	2013-06-19	242	BlgCre Pten p53 Notch2	1352-1	+	Hom	Het	Het	MSCC
				BlgCre Pten p53 Notch2	1352-4	+	Hom	Het	Het	ASQC
5240	2012-12-14	2013-07-30	228	BlgCre Pten p53 Notch2	1354-1	+	Hom	Het	Het	MSCC
				BlgCre Pten p53 Notch2	1354-2	+	Hom	Het	Het	AC (NST)
5257	2013-02-18	2013-07-30	162	BlgCre Pten p53 Notch2	1355-1	+	Hom	Het	Het	MSCC
				BlgCre Pten p53 Notch2	1355-2	+	Hom	Het	Het	ASQC
				BlgCre Pten p53 Notch2	1355-3	+	Hom	Het	Het	MSCC
				BlgCre Pten p53 Notch2	1355-4	+	Hom	Het	Het	ASQC
5258	2013-02-18	2013-08-03	166	BlgCre Pten p53 Notch2	1357-1	+	Hom	Hom	Het	ASQC
				BlgCre Pten p53 Notch2	1357-2	+	Hom	Hom	Het	MSCC	Majority spindle cell metaplasia but also small region of squamous metaplasia.
5326	2013-04-05	2013-08-13	130	BlgCre Pten p53 Notch2	1359-1	+	Hom	Hom	Het	ASQC
5330	2013-04-05	2013-08-13	130	BlgCre Pten p53 Notch2	1360-3	+	Hom	Hom	Het	ASQC
5084	2012-10-06	2013-09-03	332	BlgCre Pten p53 Notch2	1365-2	+	Hom	Het	Het	MSCC
				BlgCre Pten p53 Notch2	1365-3	+	Hom	Het	Het	MSCC
5435	2013-04-29	2013-09-26	150	BlgCre Pten p53 Notch2	1366-1	+	Hom	Het	Het	MSCC
				BlgCre Pten p53 Notch2	1366-2	+	Hom	Het	Het	MSCC
5325	2013-04-05	2013-09-26	174	BlgCre Pten p53 Notch2	1367-1	+	Hom	Hom	Het	ASQC
5547	2013-07-26	2013-11-05	102	BlgCre Pten p53 Notch2	1376-1	+	Hom	Hom	Het	ASQC
5436	2013-04-29	2013-11-05	190	BlgCre Pten p53 Notch2	1377-1	+	Hom	Hom	Het	ASQC
5537	2013-06-13	2013-11-21	161	BlgCre Pten p53 Notch2	1378-1	+	Hom	Hom	Het	ASQC
5263	2013-01-26	2013-12-19	327	BlgCre Pten p53 Notch2	1384-1	+	Hom	Het	Het	MSCC
5319	2013-03-12	2014-04-11	395	BlgCre Pten p53 Notch2	1426-1	+	Hom	Het	Het	AME
				BlgCre Pten p53 Notch2	1426-2	+	Hom	Het	Het	ASQC
5536	2013-06-13	2014-05-13	334	BlgCre Pten p53 Notch2	1434-2	+	Hom	Het	Het	ASQC
5904	2013-12-06	2014-06-16	192	BlgCre Pten p53 Notch2	1441-1	+	Hom	Hom	Het	AC (NST)
5546	2013-07-26	2014-08-11	381	BlgCre Pten p53 Notch2	1445-1	+	Hom	Het	Het	AC (NST)
5549	2013-07-26	2014-08-12	382	BlgCre Pten p53 Notch2	1446-1	+	Hom	Het	Het	ASQC
7384	2014-08-16	2015-06-04	292	BlgCre Pten p53 Notch2	1539-1	+	Hom	Het	Het	MSCC
5051	2012-09-27	2013-02-12	138	BlgCre Pten p53 Notch2	1309-1	+	Hom	Hom	Hom	ASQC
5048	2012-09-27	2013-02-19	145	BlgCre Pten p53 Notch2	1312-1	+	Hom	Hom	Hom	MSCC
5085	2012-10-06	2013-02-19	136	BlgCre Pten p53 Notch2	1314-1	+	Hom	Hom	Hom	AC (NST)
5050	2012-09-27	2013-03-01	155	BlgCre Pten p53 Notch2	1329-1	+	Hom	Hom	Hom	ASQC
				BlgCre Pten p53 Notch2	1329-2	+	Hom	Hom	Hom	ASQC
				BlgCre Pten p53 Notch2	1329-3	+	Hom	Hom	Hom	ASQC
5052	2012-09-27	2013-03-01	155	BlgCre Pten p53 Notch2	1331-2	+	Hom	Hom	Hom	ASQC
				BlgCre Pten p53 Notch2	1331-3	+	Hom	Hom	Hom	AC (NST)
				BlgCre Pten p53 Notch2	1331-4	+	Hom	Hom	Hom	ASQC
				BlgCre Pten p53 Notch2	1331-5	+	Hom	Hom	Hom	ASQC
5086	2012-10-06	2013-06-17	254	BlgCre Pten p53 Notch2	1348-1	+	Hom	Het	Hom	ASQC
5317	2013-03-12	2013-08-20	161	BlgCre Pten p53 Notch2	1361-1	+	Hom	Hom	Hom	ASQC
5320	2013-03-23	2013-08-20	150	BlgCre Pten p53 Notch2	1364-1	+	Hom	Hom	Hom	ASQC
5329	2013-04-05	2013-10-05	183	BlgCre Pten p53 Notch2	1368-1	+	Hom	Hom	Hom	MSCC
5264	2013-01-26	2013-10-21	268	BlgCre Pten p53 Notch2	1374-1	+	Hom	Het	Hom	ASQC
5321	2013-03-23	2014-03-14	356	BlgCre Pten p53 Notch2	1415-1	+	Hom	Het	Hom	MSCC
5445	2013-05-21	2014-06-04	379	BlgCre Pten p53 Notch2	1439-1	+	Hom	N/A	Hom	AC (NST)	Excluded from survival curves because p53 status unclear.
7385	2014-08-16	2015-03-09	205	BlgCre Pten p53 Notch2	1523-1	+	Hom	Hom	Hom	ASQC
				BlgCre Pten p53 Notch2	1523-2	+	Hom	Hom	Hom	ASQC
8026	2015-04-23	2015-09-25	155	BlgCre Pten p53 Notch2	1595-1	+	Hom	Hom	Hom	MSCC
8093	2015-06-29	2016-04-25	301	BlgCre Pten p53 Notch2	1629-1	+	Hom	Het	Hom	ASQC
8274	2015-09-05	2016-11-22	444	BlgCre Pten p53 Notch2	16102-1	+	Hom	Het	Hom	ASQC
8161	2015-07-16	2016-11-22	495	BlgCre Pten p53 Notch2	16103-1	+	Hom	Het	Hom	AC (NST)
