# Supplementary material for: NOTCH and AKT Signalling Interact to Drive Mammary Tumour Heterogeneity
Source: Cancers (Basel). 2023 Aug 29;15(17):4324. doi: 10.3390/cancers15174324 (PMC10486941; doi:10.3390/cancers15174324)
Supplement: Supplementary file 1 [file cancers-15-04324-s001.zip › Supplementary Data Table S2.xlsx]

## Sheet: TaqMan Assays
Gene Symbol	Gene Name	Thermofisher TaqMan Assay ID	Gene Location
Cd24a	CD24a antigen	Mm00782538_sH	Chr.10: 43579169 - 43584265 on Build GRCm38
Dtx	deltex 1 homolog (Drosophila)	Mm00492297_m1	Chr.5: 120680203 - 120711669 on Build GRCm38
Esr1	estrogen receptor 1 (alpha)	Mm00433149_m1	Chr.10: 4611989 - 5005633 on Build GRCm38
Fabp7	fatty acid binding protein 7, brain	Mm00445225_m1	Chr.10: 57784923 - 57788450 on Build GRCm38
Fbxw7	F-box and WD-40 domain protein 7	Mm00504452_m1	Chr.3: 84815577 - 84979198 on Build GRCm38
Foxa1	forkhead box A1	Mm00484713_m1	Chr.12: 57540628 - 57546911 on Build GRCm38
Foxc1	forkhead box C1	Mm01962704_s1	Chr.13: 31806646 - 31810635 on Build GRCm38
Frzd7	frizzled homolog 7 (Drosophila)	Mm00433409_s1	Chr.1: 59482147 - 59486955 on Build GRCm38
Hes1	hairy and enhancer of split 1 (Drosophila)	Mm00468601_m1	Chr.16: 30065357 - 30067796 on Build GRCm38
Hes2	hairy and enhancer of split 2 (Drosophila)	Mm00456108_g1	Chr.4: 152158867 - 152162469 on Build GRCm38
Heyl	hairy/enhancer-of-split related with YRPW motif-like	Mm00516555_m1	Chr.4: 123233556 - 123249870 on Build GRCm38
Id4	inhibitor of DNA binding 4	Mm00499701_m1	Chr.13: 48261427 - 48264036 on Build GRCm38
Jag1	jagged 1	Mm00496902_m1	Chr.2: 137081451 - 137116520 on Build GRCm38
Jag2	jagged 2	Mm00439935_m1	Chr.12: 112907803 - 112929764 on Build GRCm38
Krt14	keratin 14	Mm00516876_m1	Chr.11: 100203162 - 100207510 on Build GRCm38
Krt15	keratin 15	Mm00492972_m1	Chr.11: 100131759 - 100135949 on Build GRCm38
Krt18	keratin 18	Mm01601702_g1	Chr.15: 102028216 - 102032026 on Build GRCm38
Msx2	homeo box, msh-like 2	Mm00442992_m1	Chr.13: 53466881 - 53472780 on Build GRCm38
Notch1	Notch gene homolog 1 (Drosophila)	Mm00435245_m1	Chr.2: 26457902 - 26503822 on Build GRCm38
Notch2	Notch gene homolog 2 (Drosophila)	Mm00803077_m1	Chr.3: 98013538 - 98150367 on Build GRCm38
Notch3	Notch gene homolog 3 (Drosophila)	Mm03053620_s1	Chr.17: 32120893 - 32166852 on Build GRCm38
Notch4	Notch gene homolog 4 (Drosophila)	Mm00440525_m1	Chr.17: 34564282 - 34588543 on Build GRCm38
Nrarp	Notch-regulated ankyrin repeat protein	Mm00482529_s1	Chr.2: 25180758 - 25183339 on Build GRCm38
Runx2	runt related transcription factor 2	Mm03003491_m1	Chr.17: 44495986 - 44814831 on Build GRCm38
Sox6	SRY-box containing gene 6	Mm00488393_m1	Chr.7: 115470872 - 116040484 on Build GRCm38
Trp63	transformation related protein 63	Mm00495788_m1	Chr.16: 25683763 - 25892103 on Build GRCm38
