# Supplementary material for: NOTCH and AKT Signalling Interact to Drive Mammary Tumour Heterogeneity
Source: Cancers (Basel). 2023 Aug 29;15(17):4324. doi: 10.3390/cancers15174324 (PMC10486941; doi:10.3390/cancers15174324)
Supplement: Supplementary file 1 [file cancers-15-04324-s001.zip › Supplementary Data Table S3.xlsx]

## Sheet: Notch 1
Notch 1
Genotype	Sample	RQ	RQ Max	RQ Min	Plus Error	Minus Error	ER status	Diagnosis	Parity
C57/Bl6	CD24High Sca-1-	1	1.0587	0.944551	0.0587041	0.055449	Negative	Normal	V
BlgCre Ptenf/f	MS0905	0.117902	0.13508	0.102909	0.0171774	0.014993	N/D	ASQC	P
BlgCre Ptenf/f	MS0924	0.211291	0.223566	0.199689	0.0122756	0.0116016	Negative	ASQC	V
BlgCre Ptenf/f	MS0937	0.223977	0.252399	0.198755	0.0284224	0.0252218	0.2	ASQC	V
BlgCre Ptenf/f	MS0925	0.276846	0.374204	0.204818	0.0973583	0.0720282	N/D	ASQC	V
BlgCre Ptenf/f	MS0923	0.291369	0.320037	0.265269	0.0286678	0.0260999	0.4	AME	P
BlgCre Ptenf/f	MS0944	0.465158	0.546152	0.396175	0.0809943	0.0689828	N/D	AME	P
BlgCre Ptenf/f	MS0935	0.543306	0.671056	0.439876	0.12775	0.10343	0.3	ASQC	V
BlgCre Ptenf/f	MS0865	0.544662	0.6208	0.477862	0.076138	0.0668	0.25	AME	V
BlgCre Ptenf/f	MS0843	0.584019	0.636157	0.536153	0.0521385	0.0478653	0.15	ASQC	P
BlgCre Ptenf/f	MS0877	0.876264	1.00687	0.762601	0.130603	0.113662	0.15	AME	P
BlgCre Ptenf/f	MS0852	0.882697	1.09744	0.709975	0.214742	0.172722	0.3	AME	V
BlgCre Ptenf/f	MS0914	0.904505	1.13048	0.723701	0.225975	0.180804	0.3	AME	P
BlgCre Ptenf/f	MS0926	1.01299	1.10646	0.927423	0.093466	0.0855706	0.3	AME	V
BlgCre Ptenf/f	MS0927	1.61176	1.86259	1.39471	0.25083	0.217051	0.2	AME	V
BlgCre Ptenf/f	MS0928	3.02363	4.08894	2.23587	1.06531	0.787758	0.25	AME	V
BlgCre Ptenf/f p53f/+	MS1020	0.0107814	0.0135774	0.00856129	0.00279591	0.00222016	Negative	MSCC	V
BlgCre Ptenf/f p53f/f	MS1162	0.0248439	0.0300654	0.0205293	0.00522143	0.00431463	0.15	ASQC	V
BlgCre Ptenf/f p53f/+	MS1025	0.166849	0.194547	0.143095	0.0276977	0.0237544	0.15	MSCC	P
BlgCre Ptenf/f p53f/f	MS1007	0.192838	0.261198	0.142369	0.0683601	0.0504691	0.1	ASQC	V
BlgCre Ptenf/f p53f/+	MS1009	0.235132	0.286167	0.193199	0.0510349	0.0419334	0.15	ASQC	V
BlgCre Ptenf/f p53f/f	MS1149	0.636041	0.777602	0.52025	0.141562	0.11579	0.05	MSCC	V
BlgCre Ptenf/f p53f/+	MS1027	0.880261	1.05992	0.731055	0.179658	0.149206	0.5	AME	V
BlgCre Ptenf/f p53f/+	MS1022	1.61544	1.89759	1.37524	0.282152	0.240199	0.2	ASQC	V
BlgCre Ptenf/f p53f/+	MS1023	1.87911	2.10339	1.67873	0.224287	0.200371	0.25	AME	V

## Sheet: Notch 2
Notch 2
Genotype	Sample	RQ	RQ Max	RQ Min	Plus Error	Minus Error	ER status	Diagnosis	Parity
C57/Bl6	CD24High Sca-1-	1	1.10782	0.902675	0.107819	0.0973255	Negative	Normal	V
BlgCre Ptenf/f	MS0925	2.59756	3.66133	1.84287	1.06376	0.754697	N/D	ASQC	V
BlgCre Ptenf/f	MS0905	2.64441	2.86515	2.44068	0.220735	0.203729	N/D	ASQC	P
BlgCre Ptenf/f	MS0914	2.78237	3.16181	2.44847	0.379436	0.333901	0.3	AME	P
BlgCre Ptenf/f	MS0865	2.95095	3.41746	2.54812	0.466512	0.402829	0.25	AME	V
BlgCre Ptenf/f	MS0852	2.95519	3.23177	2.70228	0.276579	0.252909	0.3	AME	V
BlgCre Ptenf/f	MS0937	3.58466	4.27146	3.00829	0.686799	0.57637	0.2	ASQC	V
BlgCre Ptenf/f	MS0944	3.8527	4.19728	3.53641	0.344581	0.316291	N/D	AME	P
BlgCre Ptenf/f	MS0924	3.90684	4.45072	3.42943	0.543878	0.477416	Negative	ASQC	V
BlgCre Ptenf/f	MS0935	4.21087	4.93644	3.59195	0.72557	0.618924	0.3	ASQC	V
BlgCre Ptenf/f	MS0923	4.23342	4.54455	3.94359	0.311128	0.289828	0.4	AME	P
BlgCre Ptenf/f	MS0877	6.48359	7.06872	5.9469	0.585131	0.536695	0.15	AME	P
BlgCre Ptenf/f	MS0843	7.85321	8.09792	7.6159	0.244709	0.237315	0.15	ASQC	P
BlgCre Ptenf/f	MS0926	8.69914	9.6735	7.82293	0.974355	0.876214	0.3	AME	V
BlgCre Ptenf/f	MS0927	11.9335	13.3031	10.705	1.3696	1.22859	0.2	AME	V
BlgCre Ptenf/f	MS0928	15.5673	22.4935	10.7738	6.9262	4.79349	0.25	AME	V
BlgCre Ptenf/f p53f/+	MS1027	4.28034	5.04425	3.63211	0.763912	0.648224	0.5	AME	V
BlgCre Ptenf/f p53f/+	MS1020	5.02754	5.75518	4.39189	0.727646	0.635648	Negative	MSCC	V
BlgCre Ptenf/f p53f/f	MS1149	7.24206	9.01804	5.81584	1.77598	1.42622	0.05	MSCC	V
BlgCre Ptenf/f p53f/+	MS1025	7.6201	8.60137	6.75078	0.981263	0.869319	0.15	MSCC	P
BlgCre Ptenf/f p53f/+	MS1022	8.01295	9.11439	7.04462	1.10144	0.968334	0.2	ASQC	V
BlgCre Ptenf/f p53f/+	MS1023	8.19998	9.22791	7.28656	1.02793	0.913426	0.25	AME	V
BlgCre Ptenf/f p53f/f	MS1162	9.04026	10.88	7.51162	1.83971	1.52863	0.15	ASQC	V
BlgCre Ptenf/f p53f/f	MS1007	9.13209	12.1119	6.88537	2.97984	2.24672	0.1	ASQC	V
BlgCre Ptenf/f p53f/+	MS1009	12.7258	24.1918	6.6943	11.4659	6.03154	0.15	ASQC	V
