# Supplementary material for: NOTCH and AKT Signalling Interact to Drive Mammary Tumour Heterogeneity
Source: Cancers (Basel). 2023 Aug 29;15(17):4324. doi: 10.3390/cancers15174324 (PMC10486941; doi:10.3390/cancers15174324)
Supplement: Supplementary file 1 [file cancers-15-04324-s001.zip › Supplementary Data Table S4.xlsx]

## Sheet: Pten_qrtPCR
Tumour	MS1309-1	MS1308-1	MS1308-2	MS1312-1	MS1313-1	MS1314-1	MS1327-1	MS1329-2	MS1329-3	MS1330-1	MS1331-3	MS1332-1	MS1333-2	MS1339-1	MS1339-2	MS1346-1	MS1348-1	MS1352-1	MS1355-3	MS1355-4	MS1357-1	MS1358-4	MS1359-1	MS1360-3	MS1361-1	MS1364-1	MS1365-2	MS1365-3	MS1368-1	MS1374-1	MS1376-1	MS1377-1	MS1384-1	MS1386-1	MS1415-1	MS1426-1	MS1426-2	MS1434-2	MS1439-1	MS1441-1	MS1445-1	MS1446-1	MS1457-1	MS1458-1	MS1458-2	MS1506-1	MS1509-1	MS1509-3	MS1509-6
PhenoType	ASQC	ASQC	MSCC	MSCC	AC(NST)	ASQC	MSCC	ASQC	ASQC	ASQC	AME	ASQC	ASQC	ASQC	ASQC	MSCC	ASQC	MSCC	MSCC	ASQC	ASQC	AME	ASQC	ASQC	ASQC	ASQC	MSCC	MSCC	MSCC	ASQC	ASQC	ASQC	MSCC	ASQC	MSCC	AME	ASQC	ASQC	ASQC	ASQC	ASQC	ASQC	ASQC	MSCC	ASQC	ASQC	AC(NST)	AC(NST)	ASQC
GenoType_Med	Pten(f/f)_p53(f/f)_Notch2(f/f)	Pten(f/f)_p53(f/+)_Notch2(f/+)	Pten(f/f)_p53(f/+)_Notch2(f/+)	Pten(f/f)_p53(f/f)_Notch2(f/f)	Pten(f/f)_p53(f/f)_Notch2(f/+)	Pten(f/f)_p53(f/f)_Notch2(f/f)	Pten(f/f)_p53(f/f)_Notch2(f/+)	Pten(f/f)_p53(f/f)_Notch2(f/f)	Pten(f/f)_p53(f/f)_Notch2(f/f)	Pten(f/f)_p53(f/f)_Notch2(f/+)	Pten(f/f)_p53(f/f)_Notch2(f/f)	Pten(f/f)_p53(f/f)_Notch2(f/+)	Pten(f/f)_p53(f/f)_Notch2(f/+)	Pten(f/f)_p53(f/f)_Notch2(f/+)	Pten(f/f)_p53(f/f)_Notch2(f/+)	Pten(f/f)_p53(f/+)_Notch2(f/+)	Pten(f/f)_p53(f/+)_Notch2(f/f)	Pten(f/f)_p53(f/+)_Notch2(f/+)	Pten(f/f)_p53(f/+)_Notch2(f/+)	Pten(f/f)_p53(f/+)_Notch2(f/+)	Pten(f/f)_p53(f/f)_Notch2(f/+)	Pten(f/f)_p53(f/+)	Pten(f/f)_p53(f/f)_Notch2(f/+)	Pten(f/f)_p53(f/f)_Notch2(f/+)	Pten(f/f)_p53(f/f)_Notch2(f/f)	Pten(f/f)_p53(f/f)_Notch2(f/f)	Pten(f/f)_p53(f/+)_Notch2(f/+)	Pten(f/f)_p53(f/+)_Notch2(f/+)	Pten(f/f)_p53(f/f)_Notch2(f/f)	Pten(f/f)_p53(f/+)_Notch2(f/f)	Pten(f/f)_p53(f/f)_Notch2(f/+)	Pten(f/f)_p53(f/f)_Notch2(f/+)	Pten(f/f)_p53(f/+)_Notch2(f/+)	Pten(f/f)_p53(f/f)	Pten(f/f)_p53(f/+)_Notch2(f/f)	Pten(f/f)_p53(f/+)_Notch2(f/+)	Pten(f/f)_p53(f/+)_Notch2(f/+)	Pten(f/f)_p53(f/+)_Notch2(f/+)	Pten(f/f)_p53(?/?)_Notch2(f/f)	Pten(f/f)_p53(f/f)_Notch2(f/+)	Pten(f/f)_p53(f/+)_Notch2(f/+)	Pten(f/f)_p53(f/+)_Notch2(f/+)	Pten(f/f)_p53(f/+)_Notch1(f/+)	Pten(f/f)_p53(f/+)	Pten(f/f)_p53(f/+)	Pten(f/f)_p53(f/+)_Notch1(f/f)	Pten(f/f)_p53(f/f)	Pten(f/f)_p53(f/f)	Pten(f/f)_p53(f/f)
GenoType_Short	Pten_Notch2_Hom	Pten_Notch2_Het	Pten_Notch2_Het	Pten_Notch2_Hom	Pten_Notch2_Het	Pten_Notch2_Hom	Pten_Notch2_Het	Pten_Notch2_Hom	Pten_Notch2_Hom	Pten_Notch2_Het	Pten_Notch2_Hom	Pten_Notch2_Het	Pten_Notch2_Het	Pten_Notch2_Het	Pten_Notch2_Het	Pten_Notch2_Het	Pten_Notch2_Hom	Pten_Notch2_Het	Pten_Notch2_Het	Pten_Notch2_Het	Pten_Notch2_Het	Pten_Notch_WT	Pten_Notch2_Het	Pten_Notch2_Het	Pten_Notch2_Hom	Pten_Notch2_Hom	Pten_Notch2_Het	Pten_Notch2_Het	Pten_Notch2_Hom	Pten_Notch2_Hom	Pten_Notch2_Het	Pten_Notch2_Het	Pten_Notch2_Het	Pten_Notch_WT	Pten_Notch2_Hom	Pten_Notch2_Het	Pten_Notch2_Het	Pten_Notch2_Het	Pten_Notch2_Hom	Pten_Notch2_Het	Pten_Notch2_Het	Pten_Notch2_Het	Pten_Notch1_Het	Pten_Notch_WT	Pten_Notch_WT	Pten_Notch1_Hom	Pten_Notch_WT	Pten_Notch_WT	Pten_Notch_WT
X_Notch_Type	Pten_Notch2	Pten_Notch2	Pten_Notch2	Pten_Notch2	Pten_Notch2	Pten_Notch2	Pten_Notch2	Pten_Notch2	Pten_Notch2	Pten_Notch2	Pten_Notch2	Pten_Notch2	Pten_Notch2	Pten_Notch2	Pten_Notch2	Pten_Notch2	Pten_Notch2	Pten_Notch2	Pten_Notch2	Pten_Notch2	Pten_Notch2	Pten_WT	Pten_Notch2	Pten_Notch2	Pten_Notch2	Pten_Notch2	Pten_Notch2	Pten_Notch2	Pten_Notch2	Pten_Notch2	Pten_Notch2	Pten_Notch2	Pten_Notch2	Pten_WT	Pten_Notch2	Pten_Notch2	Pten_Notch2	Pten_Notch2	Pten_Notch2	Pten_Notch2	Pten_Notch2	Pten_Notch2	Pten_Notch1	Pten_WT	Pten_WT	Pten_Notch1	Pten_WT	Pten_WT	Pten_WT
Notch	Notch2	Notch2	Notch2	Notch2	Notch2	Notch2	Notch2	Notch2	Notch2	Notch2	Notch2	Notch2	Notch2	Notch2	Notch2	Notch2	Notch2	Notch2	Notch2	Notch2	Notch2	WT	Notch2	Notch2	Notch2	Notch2	Notch2	Notch2	Notch2	Notch2	Notch2	Notch2	Notch2	WT	Notch2	Notch2	Notch2	Notch2	Notch2	Notch2	Notch2	Notch2	Notch1	WT	WT	Notch1	WT	WT	WT
Survival_Days	138	212	212	145	145	136	140	155	155	140	155	157	171	156	156	236	254	242	162	162	166	204	130	130	161	150	332	332	183	268	102	190	327	146	356	395	395	334	379	192	381	382	291	184	184	215	250	250	250
Cd24a	1	0.091	0.018	0.09	3.23	6.024	1.498	2.403	9.766	2.462	6.68	1.809	2.181	11.733	0.56	0.141	0.508	0.182	0.142	0.651	21.414	1.417	3.714	7.96	2.112	1.207	1.016	0.126	0.006	7.497	1.972	1.899	0.392	4.088	1.366	3.903	2.357	4.883	22.177	8.179	2.102	1.198	1.205	0.668	6.277	7.11	3.577	26.371	2.632
Dtx1	1	0.221	0.226	0.16	0.155	0.403	-	0.359	0.562	0.083	0.108	3.482	0.403	0.254	1.297	0.262	-	0.407	0.354	-	0.203	0.09	1.246	0.75	0.847	25.813	0.15	0.254	0.154	0.254	0.947	0.977	0.132	0.667	0.283	26.134	11.716	0.548	1.049	0.039	0.729	19.536	0.665	0.208	0.729	2.716	0.735	1.185	0.298
Esr1	1	0.238	0.039	0.704	0.639	0.343	0.327	2.11	4.572	5.257	3.823	0.484	2.642	2.253	14.707	0.446	128.377	0.44	0.197	25.324	0.318	1.188	3.302	2.226	0.614	0.893	0.204	0.787	0.182	0.435	0.611	2.782	0.278	0.741	0.398	13.305	7.023	4.192	7.98	1.507	1.399	5.648	0.533	0.377	0.905	55.687	0.702	8.722	6.598
Fabp7	1	2.043	5.373	0.387	0.997	2.229	1.716	0.198	1.07	0.018	0.014	1.051	0.69	3.041	0.662	2.832	34.44	0.145	5.648	7.342	0.023	1.71	0.499	0.125	0.037	5.389	2.525	1.228	0.994	0.042	0.093	0.582	2.029	0.196	0.056	0.038	0.114	0.307	0.05	0.052	0.024	0.155	0.354	3.857	0.197	2.499	0.943	0.048	0.087
Fbxw7	1	1.732	1.86	1.643	-	2.035	0.955	-	-	1.165	-	1.273	0.944	-	1.523	1.124	-	1.181	0.805	-	-	-	-	-	-	1.796	0.671	1.109	1.146	-	1.459	1.34	1.027	-	1.041	2.006	1.445	1.744	-	-	0.788	2.181	0.961	2.016	-	0.683	-	-	1.773
Foxa1	1	3.553	-	3.399	12.134	6.412	1.384	45.124	63.345	98.494	65.585	7.145	91.91	29.686	87.299	0.098	51.12	0.124	0.18	30.413	15.915	0.199	61.205	50.02	10.136	0.206	0.065	0.202	-	0.757	4.821	21.029	-	5.74	0.024	280.481	212.994	23.63	260.216	109.505	53.934	101.015	3.813	1.631	5.998	201.903	3.076	193.645	76.419
Foxc1	1	0.21	0.609	0.343	0.614	1.073	0.892	2.069	1.333	0.49	0.089	0.788	0.254	10.894	4.374	0.261	1.096	0.839	0.637	5.692	4.742	2.952	0.644	1.002	1.421	0.358	0.811	0.265	0.174	3.654	0.561	0.872	1.778	2.061	0.629	0.627	0.716	1.594	1.617	0.203	0.352	0.28	0.537	1.172	1.651	8.695	0.74	0.824	2.021
Fzd7	1	0.4	0.307	0.112	0.277	2.46	0.165	0.576	0.63	1.219	0.368	0.546	0.633	0.675	3.523	0.123	175.617	0.113	0.081	78.081	0.655	0.574	0.375	0.27	0.324	1.443	0.036	0.15	0.078	0.254	0.627	0.62	0.131	0.351	0.161	1.01	0.674	1.18	0.593	0.67	0.992	1.347	0.779	0.213	0.509	7.339	0.259	0.256	1.379
Hes1	1	0.784	0.528	0.216	0.713	0.129	0.373	0.647	0.899	1.796	0.894	0.858	1.581	0.696	1.936	0.486	0.222	0.325	0.512	0.244	1.052	0.67	0.979	0.913	0.617	1.552	0.169	0.381	0.162	0.517	0.753	1.705	0.336	0.777	0.57	3.566	2.266	1.81	1.984	0.388	1.366	2.849	1.686	0.577	0.368	2.694	0.357	2.127	2.217
Hes2	1	-	-	-	-	-	-	0.434	-	0.759	-	4.041	-	0.122	-	-	-	-	1.618	167.817	4.771	-	0.353	0.232	0.089	0.487	-	-	-	0.251	0.861	1.753	-	2.166	1.047	0.862	0.633	2.131	1.318	-	0.34	1.599	0.492	-	-	-	0.759	0.208	1.786
Heyl	1	0.408	0.169	0.199	0.059	0.457	0.237	0.439	0.372	0.32	0.42	0.529	0.093	0.452	2.952	0.206	-	1.125	0.259	13.603	0.432	6.555	0.797	0.151	0.396	13.424	0.044	0.565	0.128	0.105	1.281	0.28	0.159	0.855	0.11	1.73	0.788	1.473	0.171	0.205	0.319	0.753	0.937	0.514	1.101	0.412	1.456	0.278	2.143
Id4	1	0.23	0.125	0.306	1.363	8.87	0.068	0.884	1.334	0.631	0.107	15.227	1.173	8.182	0.566	0.178	1.557	0.519	0.169	21.502	7.195	8.395	2.055	1.673	1.621	12.882	0.062	0.048	0.011	1	6.592	3.336	0.322	4.84	0.232	4.385	2.545	5.401	6.105	0.11	1.049	2.863	1.238	0.583	1.128	4.636	0.748	1.431	-
Jag1	1	0.197	0.046	0.146	0.126	0.087	0.282	0.289	0.694	0.747	0.373	1.172	0.427	0.563	0.618	0.254	6.183	0.296	0.065	2	0.461	1.301	0.883	0.444	1.252	0.798	0.054	0.151	0.121	0.149	0.535	0.862	0.138	2.609	0.112	1.768	0.932	1.06	0.652	0.09	0.393	2.024	2.479	0.491	0.695	2.62	0.614	0.421	1.043
Jag2	1	0.153	0.04	0.079	0.047	0.106	0.07	0.828	1.302	1.524	0.212	0.721	0.387	1.045	4.941	0.055	-	0.06	0.04	1.225	0.78	1.749	0.764	0.67	0.814	7.364	0.008	0.17	0.032	0.207	1.933	1.023	0.049	1.448	0.057	4.121	2.198	2.38	2.076	0.592	0.674	2.017	2.218	0.155	0.314	4.285	0.653	0.925	3.104
Krt14	1	0.006	0.001	0.005	0.01	0.004	0.106	0.32	0.146	0.081	0.034	0.458	0.052	0.317	0.649	0.009	0.011	0.016	0.006	1.333	0.11	0.101	0.235	0.187	0.631	0.023	0.006	0.001	0	0.128	0.084	0.351	0.028	0.552	0	0.023	0.027	0.354	0.1	0.004	0.065	0.019	0.196	0.158	0.045	1.777	0.577	0.104	0.547
Krt15	1	0.058	0.001	0.139	0.098	0.105	2.021	4.029	3.904	4.323	6.168	2.348	1.047	2.05	23.117	0.127	0.294	0.005	0.019	4.201	0.858	1.388	7.057	4.577	2.907	5.08	0.009	0.018	-	0.09	2.113	2.127	0.055	0.091	0.001	5.076	5.711	2.292	8.601	4.236	0.851	0.511	2.88	0.459	0.093	165.16	0.757	1.738	2.095
Krt18	1	0.278	0.03	0.453	3.859	0.397	1.097	3.059	3.041	2.907	4.164	1.162	5.512	3.008	1.685	0.218	0.048	0.063	0.146	0.996	3.771	0.199	2.005	2.539	0.834	0.654	0.48	0.018	0.004	9.345	2.333	3.68	0.866	2.335	0.02	14.814	8.182	7.207	21.973	2.416	2.817	13.837	0.575	4.639	3.154	3.091	0.16	9.061	3.48
Msx2	1	0.741	0.351	2.52	4.118	2.488	1.793	26.83	6.402	17.969	77.979	26.965	52.045	4.639	7.51	0.871	-	0.12	1.565	13.653	0.441	1.549	15.754	10.841	1.034	5.928	0.103	0.029	-	3.155	1.906	8.063	0.072	1.854	0.031	86.615	77.922	4.557	66.609	15.295	10.294	17.442	0.888	1.977	2.056	31.642	1.696	59.029	25.654
Notch1	1	0.436	0.095	0.186	0.284	0.576	0.168	0.354	0.34	0.839	0.103	0.574	0.532	0.691	1.237	0.214	8.829	0.238	0.066	7.353	0.534	0.73	0.23	0.132	0.274	3.795	0.038	0.952	0.079	0.478	1.071	0.622	0.095	0.858	0.37	6.595	2.65	2.776	1.164	0.226	0.665	3.08	0.498	0.317	0.424	0.187	0.408	-	1.033
Notch2	1	0.357	0.252	0.439	0.09	0.165	0.304	0.19	0.253	0.261	0.096	0.12	0.114	0.335	1.113	0.364	3.266	0.342	0.098	6.604	0.304	0.387	0.289	0.116	0.147	0.53	0.059	1.147	0.228	0.249	0.215	0.161	0.198	0.303	0.22	0.473	0.354	0.597	0.153	0.212	0.16	0.319	0.286	0.215	0.362	1.567	0.529	0.224	0.666
Notch3	1	0.23	0.04	0.115	0.31	0.392	0.06	1.076	0.566	1.77	0.501	0.647	0.761	0.785	4.919	0.11	-	0.072	0.134	2.949	1.132	1.758	1.193	0.541	0.693	7.1	0.017	0.419	0.084	0.711	1.797	0.878	0.103	1.204	0.043	8.937	5.846	4.599	2.006	0.65	1.624	3.561	1.313	0.28	0.667	1.274	1.062	1.586	1.251
Notch4	1	1.543	0.708	0.387	0.188	0.254	0.247	0.224	0.157	0.29	0.076	0.114	0.137	0.19	0.556	0.692	5.482	0.625	0.3	3.455	0.313	1.249	0.405	0.106	0.19	1.754	0.057	1.827	0.186	0.146	0.772	0.231	0.134	0.673	0.553	1.361	0.57	1.037	0.304	0.06	0.263	0.917	1.388	0.525	0.773	0.207	0.675	0.247	0.392
Nrarp	1	0.126	0.212	0.045	0.111	0.288	0.152	0.114	0.216	0.468	0.181	1.107	0.472	0.09	1.59	0.234	2.725	0.267	0.266	0.319	0.087	0.099	0.239	0.023	0.209	0.944	0.091	0.126	0.185	0.039	0.304	0.743	0.159	0.366	0.176	0.904	0.511	0.506	0.149	0.033	0.512	2.155	1.22	0.315	0.11	0.648	0.157	0.331	0.657
Runx2	1	1.486	0.621	0.424	0.417	1.814	0.46	0.62	0.91	0.412	0.465	0.516	0.151	2.625	0.748	0.281	-	0.288	0.299	0.462	2.066	2.607	0.974	0.407	0.622	2.434	0.13	0.827	0.262	0.611	0.524	0.425	0.365	1.603	0.474	0.882	1.43	1.565	1.25	0.2	0.416	0.369	0.368	0.561	1.656	1.221	1.2	0.451	2.302
Sox6	1	1.074	0.595	0.419	6.158	6.976	0.819	1.808	1.263	0.296	0.205	2.137	0.119	44.709	1.76	0.312	-	0.264	1.03	-	1.845	25.773	1.967	0.707	0.304	4.051	0.063	0.434	0.175	3.623	2.44	5.818	1.145	1.114	0.142	13.05	3.525	12.202	0.328	0.746	0.5	8.359	1.015	2.442	20.543	-	5.055	0.597	3.404
Trp63	1	2.473	0.566	1.235	-	-	0.917	-	-	0.329	-	0.297	0.241	-	0.349	0.91	-	0.252	0.696	2.549	-	-	-	-	-	1.148	0.462	2.636	1.262	-	1.462	0.606	0.639	-	0.619	5.396	3.706	8.197	-	-	0.829	4.425	1.238	0.449	-	0.464	-	-	0.623
[truncated: 23 more columns]

## Sheet: log2
Tumour	MS1309-1	MS1308-1	MS1308-2	MS1312-1	MS1313-1	MS1314-1	MS1327-1	MS1329-2	MS1329-3	MS1330-1	MS1331-3	MS1332-1	MS1333-2	MS1339-1	MS1339-2	MS1346-1	MS1348-1	MS1352-1	MS1355-3	MS1355-4	MS1357-1	MS1358-4	MS1359-1	MS1360-3	MS1361-1	MS1364-1	MS1365-2	MS1365-3	MS1368-1	MS1374-1	MS1376-1	MS1377-1	MS1384-1	MS1386-1	MS1415-1	MS1426-1	MS1426-2	MS1434-2	MS1439-1	MS1441-1	MS1445-1	MS1446-1	MS1457-1	MS1458-1	MS1458-2	MS1506-1	MS1509-1	MS1509-3	MS1509-6
PhenoType	ASQC	ASQC	MSCC	MSCC	AC(NST)	ASQC	MSCC	ASQC	ASQC	ASQC	AME	ASQC	ASQC	ASQC	ASQC	MSCC	ASQC	MSCC	MSCC	ASQC	ASQC	AME	ASQC	ASQC	ASQC	ASQC	MSCC	MSCC	MSCC	ASQC	ASQC	ASQC	MSCC	ASQC	MSCC	AME	ASQC	ASQC	ASQC	ASQC	ASQC	ASQC	ASQC	MSCC	ASQC	ASQC	AC(NST)	AC(NST)	ASQC
GenoType_Med	Pten(f/f)_p53(f/f)_Notch2(f/f)	Pten(f/f)_p53(f/+)_Notch2(f/+)	Pten(f/f)_p53(f/+)_Notch2(f/+)	Pten(f/f)_p53(f/f)_Notch2(f/f)	Pten(f/f)_p53(f/f)_Notch2(f/+)	Pten(f/f)_p53(f/f)_Notch2(f/f)	Pten(f/f)_p53(f/f)_Notch2(f/+)	Pten(f/f)_p53(f/f)_Notch2(f/f)	Pten(f/f)_p53(f/f)_Notch2(f/f)	Pten(f/f)_p53(f/f)_Notch2(f/+)	Pten(f/f)_p53(f/f)_Notch2(f/f)	Pten(f/f)_p53(f/f)_Notch2(f/+)	Pten(f/f)_p53(f/f)_Notch2(f/+)	Pten(f/f)_p53(f/f)_Notch2(f/+)	Pten(f/f)_p53(f/f)_Notch2(f/+)	Pten(f/f)_p53(f/+)_Notch2(f/+)	Pten(f/f)_p53(f/+)_Notch2(f/f)	Pten(f/f)_p53(f/+)_Notch2(f/+)	Pten(f/f)_p53(f/+)_Notch2(f/+)	Pten(f/f)_p53(f/+)_Notch2(f/+)	Pten(f/f)_p53(f/f)_Notch2(f/+)	Pten(f/f)_p53(f/+)	Pten(f/f)_p53(f/f)_Notch2(f/+)	Pten(f/f)_p53(f/f)_Notch2(f/+)	Pten(f/f)_p53(f/f)_Notch2(f/f)	Pten(f/f)_p53(f/f)_Notch2(f/f)	Pten(f/f)_p53(f/+)_Notch2(f/+)	Pten(f/f)_p53(f/+)_Notch2(f/+)	Pten(f/f)_p53(f/f)_Notch2(f/f)	Pten(f/f)_p53(f/+)_Notch2(f/f)	Pten(f/f)_p53(f/f)_Notch2(f/+)	Pten(f/f)_p53(f/f)_Notch2(f/+)	Pten(f/f)_p53(f/+)_Notch2(f/+)	Pten(f/f)_p53(f/f)	Pten(f/f)_p53(f/+)_Notch2(f/f)	Pten(f/f)_p53(f/+)_Notch2(f/+)	Pten(f/f)_p53(f/+)_Notch2(f/+)	Pten(f/f)_p53(f/+)_Notch2(f/+)	Pten(f/f)_p53(?/?)_Notch2(f/f)	Pten(f/f)_p53(f/f)_Notch2(f/+)	Pten(f/f)_p53(f/+)_Notch2(f/+)	Pten(f/f)_p53(f/+)_Notch2(f/+)	Pten(f/f)_p53(f/+)_Notch1(f/+)	Pten(f/f)_p53(f/+)	Pten(f/f)_p53(f/+)	Pten(f/f)_p53(f/+)_Notch1(f/f)	Pten(f/f)_p53(f/f)	Pten(f/f)_p53(f/f)	Pten(f/f)_p53(f/f)
GenoType_Short	Pten_Notch2_Hom	Pten_Notch2_Het	Pten_Notch2_Het	Pten_Notch2_Hom	Pten_Notch2_Het	Pten_Notch2_Hom	Pten_Notch2_Het	Pten_Notch2_Hom	Pten_Notch2_Hom	Pten_Notch2_Het	Pten_Notch2_Hom	Pten_Notch2_Het	Pten_Notch2_Het	Pten_Notch2_Het	Pten_Notch2_Het	Pten_Notch2_Het	Pten_Notch2_Hom	Pten_Notch2_Het	Pten_Notch2_Het	Pten_Notch2_Het	Pten_Notch2_Het	Pten_Notch_WT	Pten_Notch2_Het	Pten_Notch2_Het	Pten_Notch2_Hom	Pten_Notch2_Hom	Pten_Notch2_Het	Pten_Notch2_Het	Pten_Notch2_Hom	Pten_Notch2_Hom	Pten_Notch2_Het	Pten_Notch2_Het	Pten_Notch2_Het	Pten_Notch_WT	Pten_Notch2_Hom	Pten_Notch2_Het	Pten_Notch2_Het	Pten_Notch2_Het	Pten_Notch2_Hom	Pten_Notch2_Het	Pten_Notch2_Het	Pten_Notch2_Het	Pten_Notch1_Het	Pten_Notch_WT	Pten_Notch_WT	Pten_Notch1_Hom	Pten_Notch_WT	Pten_Notch_WT	Pten_Notch_WT
X_Notch_Type	Pten_Notch2	Pten_Notch2	Pten_Notch2	Pten_Notch2	Pten_Notch2	Pten_Notch2	Pten_Notch2	Pten_Notch2	Pten_Notch2	Pten_Notch2	Pten_Notch2	Pten_Notch2	Pten_Notch2	Pten_Notch2	Pten_Notch2	Pten_Notch2	Pten_Notch2	Pten_Notch2	Pten_Notch2	Pten_Notch2	Pten_Notch2	Pten_WT	Pten_Notch2	Pten_Notch2	Pten_Notch2	Pten_Notch2	Pten_Notch2	Pten_Notch2	Pten_Notch2	Pten_Notch2	Pten_Notch2	Pten_Notch2	Pten_Notch2	Pten_WT	Pten_Notch2	Pten_Notch2	Pten_Notch2	Pten_Notch2	Pten_Notch2	Pten_Notch2	Pten_Notch2	Pten_Notch2	Pten_Notch1	Pten_WT	Pten_WT	Pten_Notch1	Pten_WT	Pten_WT	Pten_WT
Notch	Notch2	Notch2	Notch2	Notch2	Notch2	Notch2	Notch2	Notch2	Notch2	Notch2	Notch2	Notch2	Notch2	Notch2	Notch2	Notch2	Notch2	Notch2	Notch2	Notch2	Notch2	WT	Notch2	Notch2	Notch2	Notch2	Notch2	Notch2	Notch2	Notch2	Notch2	Notch2	Notch2	WT	Notch2	Notch2	Notch2	Notch2	Notch2	Notch2	Notch2	Notch2	Notch1	WT	WT	Notch1	WT	WT	WT
Survival_Days	138	212	212	145	145	136	140	155	155	140	155	157	171	156	156	236	254	242	162	162	166	204	130	130	161	150	332	332	183	268	102	190	327	146	356	395	395	334	379	192	381	382	291	184	184	215	250	250	250
Cd24a	0	-3.45799	-5.79586	-3.47393	1.69153	2.59072	0.583038	1.26484	3.28777	1.29983	2.73985	0.855192	1.12499	3.5525	-0.836501	-2.82623	-0.9771	-2.45799	-2.81604	-0.619271	4.42048	0.50284	1.89297	2.99277	1.07861	0.271426	0.0229004	-2.9885	-7.38082	2.90631	0.97966	0.92524	-1.35107	2.0314	0.449957	1.96458	1.23695	2.28777	4.47099	3.03192	1.07176	0.260628	0.269033	-0.58208	2.65008	2.82985	1.83875	4.72088	1.39616
Dtx1	0	-2.17788	-2.14561	-2.64386	-2.68966	-1.31115		-1.47794	-0.831358	-3.59074	-3.2109	1.79992	-1.31115	-1.9771	0.375178	-1.93236		-1.2969	-1.49818		-2.30045	-3.47393	0.317304	-0.415037	-0.239566	4.69003	-2.73697	-1.9771	-2.699	-1.9771	-0.0785637	-0.0335695	-2.92139	-0.584241	-1.82113	4.70786	3.55041	-0.867752	0.0690147	-4.68038	-0.456009	4.28806	-0.588574	-2.26534	-0.456009	1.44148	-0.444184	0.244887	-1.74662
Esr1	0	-2.07097	-4.68038	-0.506353	-0.646112	-1.54372	-1.61264	1.07724	2.19283	2.39424	1.93471	-1.04692	1.40163	1.17185	3.87843	-1.16488	7.00424	-1.18442	-2.34373	4.66243	-1.6529	0.248535	1.72334	1.15445	-0.703689	-0.163268	-2.29336	-0.345564	-2.45799	-1.20091	-0.710756	1.47612	-1.84684	-0.432455	-1.32916	3.7339	2.81209	2.06764	2.99639	0.591679	0.484396	2.49774	-0.907793	-1.40736	-0.14401	5.79927	-0.510457	3.12466	2.72203
Fabp7	0	1.03069	2.42573	-1.36959	-0.00433459	1.1564	0.77905	-2.33643	0.0976108	-5.79586	-6.15843	0.0717627	-0.535332	1.60455	-0.595097	1.50182	5.10601	-2.78588	2.49774	2.87617	-5.44222	0.773996	-1.00289	-3	-4.75633	2.43002	1.33628	0.296311	-0.00868224	-4.57347	-3.42663	-0.780909	1.02077	-2.35107	-4.15843	-4.71786	-3.13289	-1.70369	-4.32193	-4.26534	-5.38082	-2.68966	-1.49818	1.94748	-2.34373	1.32135	-0.0846703	-4.38082	-3.52284
Fbxw7	0	0.792439	0.895303	0.716332		1.02503	-0.0664274			0.22033		0.348232	-0.0831412		0.606916	0.168642		0.240009	-0.312939							0.844787	-0.575615	0.149259	0.196607		0.54498	0.422233	0.0384362		0.0579701	1.00432	0.531069	0.8024			-0.343732	1.12499	-0.0573917	1.0115		-0.550043			0.826193
Foxa1	0	1.82904		1.76511	3.60098	2.68077	0.468844	5.49582	5.98516	6.62196	6.03529	2.83693	6.52215	4.89171	6.44789	-3.35107	5.67582	-3.01159	-2.47393	4.92662	3.99232	-2.32916	5.93558	5.64443	3.34142	-2.27928	-3.94342	-2.30757		-0.401635	2.26933	4.39431		2.52105	-5.38082	8.13176	7.73467	4.56255	8.02357	6.77485	5.75312	6.65843	1.93093	0.705757	2.58448	7.65752	1.62106	7.59727	6.25586
Foxc1	0	-2.25154	-0.715486	-1.54372	-0.703689	0.10165	-0.164884	1.04893	0.414677	-1.02915	-3.49005	-0.343732	-1.9771	3.44546	2.12895	-1.93788	0.132248	-0.253257	-0.650635	2.50894	2.2455	1.56169	-0.634867	0.00288251	0.506907	-1.48197	-0.302226	-1.91594	-2.52284	1.86948	-0.833927	-0.1976	0.830255	1.04334	-0.668868	-0.673463	-0.481969	0.672652	0.69332	-2.30045	-1.50635	-1.8365	-0.897006	0.228973	0.72334	3.12019	-0.434403	-0.279284	1.01507
Fzd7	0	-1.32193	-1.70369	-3.15843	-1.85204	1.29866	-2.59946	-0.795859	-0.666576	0.285698	-1.44222	-0.873027	-0.659723	-0.567041	1.8168	-3.02327	7.45629	-3.14561	-3.62593	6.2869	-0.610433	-0.800877	-1.41504	-1.88897	-1.62593	0.529071	-4.79586	-2.73697	-3.68038	-1.9771	-0.673463	-0.68966	-2.93236	-1.51046	-2.63487	0.0143553	-0.56918	0.238787	-0.753896	-0.577767	-0.011588	0.42975	-0.360305	-2.23107	-0.974262	2.87558	-1.94898	-1.96578	0.463622
Hes1	0	-0.351074	-0.92139	-2.2109	-0.488026	-2.95456	-1.42275	-0.628162	-0.153607	0.844787	-0.161653	-0.22095	0.660837	-0.522841	0.953079	-1.04097	-2.17137	-1.62149	-0.965784	-2.03505	0.0731347	-0.577767	-0.0306192	-0.131313	-0.696658	0.634129	-2.5649	-1.39214	-2.62593	-0.951764	-0.409278	0.769772	-1.57347	-0.364013	-0.810966	1.83431	1.18015	0.85599	0.988412	-1.36587	0.449957	1.51046	0.753605	-0.793357	-1.44222	1.42975	-1.486	1.08882	1.14861
Hes2	0							-1.20423		-0.397828		2.01471		-3.03505					0.694212	7.39075	2.25429		-1.50226	-2.1078	-3.49005	-1.03801				-1.99424	-0.215915	0.809826		1.11503	0.0662614	-0.21424	-0.659723	1.09153	0.39835		-1.55639	0.67717	-1.02327				-0.397828	-2.26534	0.836732
Heyl	0	-1.29336	-2.5649	-2.32916	-4.08314	-1.12973	-2.07704	-1.18771	-1.42663	-1.64386	-1.25154	-0.91866	-3.42663	-1.14561	1.56169	-2.27928		0.169925	-1.94898	3.76585	-1.2109	2.7126	-0.327348	-2.72738	-1.33643	3.74674	-4.50635	-0.823677	-2.96578	-3.25154	0.35727	-1.8365	-2.6529	-0.226004	-3.18442	0.790772	-0.343732	0.558757	-2.54793	-2.2863	-1.64837	-0.409278	-0.093879	-0.96016	0.138814	-1.27928	0.54201	-1.84684	1.09963
Id4	0	-2.12029	-3	-1.7084	0.446786	3.14893	-3.87832	-0.177882	0.415759	-0.664288	-3.22432	3.92856	0.230203	3.03245	-0.821126	-2.49005	0.638769	-0.946194	-2.5649	4.4264	2.84699	3.06953	1.03914	0.742437	0.696884	3.68728	-4.01159	-4.38082	-6.50635	0	2.72072	1.73812	-1.63487	2.27501	-2.1078	2.13258	1.34767	2.43323	2.60999	-3.18442	0.0690147	1.51753	0.308011	-0.778432	0.173767	2.21288	-0.41889	0.517024
Jag1	0	-2.34373	-4.44222	-2.77596	-2.9885	-3.52284	-1.82623	-1.79086	-0.526992	-0.42082	-1.42275	0.228973	-1.22769	-0.828793	-0.694321	-1.9771	2.62831	-1.75633	-3.94342	1	-1.11716	0.379621	-0.179515	-1.17137	0.324235	-0.325539	-4.2109	-2.72738	-3.04692	-2.74662	-0.902389	-0.21424	-2.85726	1.3835	-3.15843	0.822118	-0.101598	0.0840643	-0.617056	-3.47393	-1.3474	1.01721	1.30976	-1.02621	-0.524915	1.38957	-0.703689	-1.24811	0.0607392
Jag2	0	-2.7084	-4.64386	-3.662	-4.4112	-3.23786	-3.8365	-0.272297	0.380729	0.607863	-2.23786	-0.471929	-1.36959	0.0635029	2.3048	-4.18442		-4.05889	-4.64386	0.292782	-0.358454	0.80653	-0.388355	-0.577767	-0.296899	2.88049	-6.96578	-2.55639	-4.96578	-2.2723	0.950842	0.0328061	-4.35107	0.534062	-4.13289	2.04299	1.13619	1.25096	1.05381	-0.756331	-0.56918	1.01221	1.14926	-2.68966	-1.67116	2.0993	-0.614845	-0.112475	1.63413
Krt14	0	-7.38082	-9.96578	-7.64386	-6.64386	-7.96578	-3.23786	-1.64386	-2.77596	-3.62593	-4.87832	-1.12658	-4.26534	-1.65745	-0.62371	-6.79586	-6.50635	-5.96578	-7.38082	0.414677	-3.18442	-3.30757	-2.08927	-2.41889	-0.664288	-5.44222	-7.38082	-9.96578	#NUM!	-2.96578	-3.57347	-1.51046	-5.15843	-0.85726	#NUM!	-5.44222	-5.2109	-1.49818	-3.32193	-7.96578	-3.94342	-5.71786	-2.35107	-2.662	-4.47393	0.829444	-0.793357	-3.26534	-0.870387
Krt15	0	-4.1078	-9.96578	-2.84684	-3.35107	-3.25154	1.01507	2.01042	1.96495	2.11203	2.6248	1.23143	0.0662614	1.03562	4.53088	-2.9771	-1.76611	-7.64386	-5.71786	2.07073	-0.22095	0.473008	2.81906	2.1944	1.53953	2.34483	-6.79586	-5.79586		-3.47393	1.07929	1.08882	-4.18442	-3.45799	-9.96578	2.34369	2.51374	1.19661	3.1045	2.0827	-0.232769	-0.968605	1.52607	-1.12343	-3.42663	7.36772	-0.401635	0.797428	1.06695
Krt18	0	-1.84684	-5.05889	-1.14242	1.94823	-1.33279	0.133564	1.61306	1.60455	1.53953	2.05797	0.21661	2.46258	1.5888	0.752749	-2.1976	-4.38082	-3.9885	-2.77596	-0.00578235	1.91495	-2.32916	1.0036	1.34426	-0.261881	-0.612637	-1.05889	-5.79586	-7.96578	3.22419	1.22219	1.87971	-0.207561	1.22342	-5.64386	3.88889	3.03245	2.8494	4.45766	1.27262	1.49416	3.79046	-0.798366	2.21381	1.65718	1.62807	-2.64386	3.17967	1.79909
Msx2	0	-0.432455	-1.51046	1.33342	2.04194	1.31499	0.842375	4.74578	2.67852	4.16744	6.28501	4.75302	5.70169	2.21381	2.90881	-0.199255		-3.05889	0.646163	3.77115	-1.18115	0.631337	3.97765	3.43843	0.0482362	2.56755	-3.27928	-5.1078		1.65764	0.930548	3.01132	-3.79586	0.890641	-5.01159	6.43654	6.28396	2.18808	6.05765	3.93499	3.36373	4.12449	-0.171368	0.983313	1.03984	4.98377	0.762136	5.88335	4.68111
Notch1	0	-1.1976	-3.39593	-2.42663	-1.81604	-0.795859	-2.57347	-1.49818	-1.55639	-0.253257	-3.27928	-0.800877	-0.910502	-0.533242	0.306846	-2.22432	3.14225	-2.07097	-3.92139	2.87833	-0.905088	-0.454032	-2.12029	-2.92139	-1.86775	1.9241	-4.71786	-0.0709665	-3.662	-1.06492	0.0989585	-0.685014	-3.39593	-0.22095	-1.4344	2.72137	1.40599	1.47301	0.219091	-2.14561	-0.588574	1.62293	-1.00578	-1.65745	-1.23786	-2.41889	-1.29336		0.0468403
Notch2	0	-1.486	-1.9885	-1.18771	-3.47393	-2.59946	-1.71786	-2.39593	-1.98279	-1.93788	-3.38082	-3.05889	-3.13289	-1.57777	0.154454	-1.45799	1.70752	-1.54793	-3.35107	2.72334	-1.71786	-1.36959	-1.79086	-3.1078	-2.76611	-0.915936	-4.08314	0.197865	-2.13289	-2.00578	-2.21759	-2.63487	-2.33643	-1.72261	-2.18442	-1.08009	-1.49818	-0.744197	-2.7084	-2.23786	-2.64386	-1.64837	-1.80591	-2.21759	-1.46594	0.648005	-0.91866	-2.15843	-0.586406
Notch3	0	-2.12029	-4.64386	-3.12029	-1.68966	-1.35107	-4.05889	0.105678	-0.821126	0.823749	-0.997117	-0.628162	-0.394032	-0.349235	2.29837	-3.18442		-3.79586	-2.8997	1.56023	0.178874	0.813935	0.254594	-0.8863	-0.529073	2.82782	-5.87832	-1.25498	-3.57347	-0.492079	0.84559	-0.187707	-3.27928	0.267835	-4.53952	3.15979	2.54745	2.20132	1.00432	-0.621488	0.699552	1.83228	0.392867	-1.8365	-0.584241	0.349365	0.0867838	0.665393	0.323082
Notch4	0	0.625738	-0.498179	-1.36959	-2.4112	-1.9771	-2.01742	-2.15843	-2.67116	-1.78588	-3.71786	-3.13289	-2.86775	-2.39593	-0.846843	-0.531156	2.4547	-0.678072	-1.73697	1.78869	-1.67577	0.320773	-1.30401	-3.23786	-2.39593	0.810649	-4.13289	0.869477	-2.42663	-2.77596	-0.373327	-2.11404	-2.8997	-0.571322	-0.854649	0.444667	-0.810966	0.0524159	-1.71786	-4.05889	-1.92687	-0.125006	0.473008	-0.929611	-0.37146	-2.2723	-0.567041	-2.01742	-1.35107
Nrarp	0	-2.9885	-2.23786	-4.47393	-3.17137	-1.79586	-2.71786	-3.13289	-2.2109	-1.09542	-2.46594	0.146655	-1.08314	-3.47393	0.669027	-2.09542	1.44626	-1.90509	-1.9105	-1.64837	-3.52284	-3.33643	-2.06492	-5.44222	-2.25843	-0.0831412	-3.45799	-2.9885	-2.4344	-4.68038	-1.71786	-0.428566	-2.6529	-1.45008	-2.50635	-0.145605	-0.968605	-0.982791	-2.74662	-4.92139	-0.965784	1.10769	0.286881	-1.66658	-3.18442	-0.625934	-2.67116	-1.5951	-0.606035
Runx2	0	0.571434	-0.687335	-1.23786	-1.26188	0.859174	-1.12029	-0.68966	-0.136062	-1.27928	-1.1047	-0.954557	-2.72738	1.39232	-0.41889	-1.83136		-1.79586	-1.74178	-1.11404	1.04684	1.38239	-0.0380063	-1.2969	-0.685014	1.28333	-2.94342	-0.274041	-1.93236	-0.710756	-0.932361	-1.23447	-1.45403	0.680774	-1.07704	-0.181149	0.516015	0.646163	0.321928	-2.32193	-1.26534	-1.43831	-1.44222	-0.833927	0.727703	0.288063	0.263034	-1.1488	1.20289
Sox6	0	0.102994	-0.749038	-1.25498	2.62246	2.8024	-0.288065	0.854395	0.336855	-1.75633	-2.2863	1.09559	-3.07097	5.48249	0.815575	-1.68038		-1.92139	0.0426443		0.883621	4.68779	0.975997	-0.500218	-1.71786	2.01828	-3.9885	-1.20423	-2.51457	1.85718	1.28688	2.54052	0.195348	0.155749	-2.81604	3.70598	1.81762	3.60905	-1.60823	-0.422752	-1	3.06333	0.0214797	1.28806	4.36057		2.33771	-0.744197	1.76723
Trp63	0	1.30626	-0.821126	0.304511			-0.125006			-1.60384		-1.75147	-2.05289		-1.5187	-0.136062		-1.9885	-0.522841	1.34993						0.199123	-1.11404	1.39835	0.335712		0.547943	-0.72261	-0.646112		-0.691989	2.43189	1.88986	3.0351			-0.270556	2.14568	0.308011	-1.15521		-1.1078			-0.682696
[truncated: 23 more columns]
