# Supplementary material for: NOTCH and AKT Signalling Interact to Drive Mammary Tumour Heterogeneity
Source: Cancers (Basel). 2023 Aug 29;15(17):4324. doi: 10.3390/cancers15174324 (PMC10486941; doi:10.3390/cancers15174324)
Supplement: Supplementary file 1 [file cancers-15-04324-s001.zip › Supplementary Data Table S5.xlsx]

## Sheet: Set 1
Consolidated Results - pAKT quantitation normalised to GAPDH and total AKT
Sample	Group	Expt 1 (Gel 1)	Expt 2 (Gel 1.2)	Expt 3 (Gel 2.2)	Notch Allele	Block	Diagnosis	Expt 1 Normalised to Control	Expt 2 Normalised to Control	Expt 3 Normalised to Control	Average of three repeats	Comments
1	Control	0.792037	1.15681	0.928321	WT	1358.4	AME	1	1	1	1
2	WT	0.811002	1.24721	2.11474	WT	1518.1	AME	1.02394	1.07815	2.27803	1.46004
3	WT	1.49907	1.1695	2.01513	WT	1509.2	AME	1.89268	1.01097	2.17072	1.69146
4	N1	0.946366	1.01292	1.38175	HET	1517.1	AME	1.19485	0.875618	1.48844	1.1863
5	N1	1.50814	2.22446	1.57497	HOM	1525.1	AME	1.90413	1.92293	1.69658	1.84122
6	N2	0.647278	0.050552	0.513251	HOM	1331.3	AC(NST)	0.817232	0.0436995	0.552881	0.471271
7						1225.3	Spare lysates run in spare wells - not quantified on this set but see Set 3 for quantitation of these samples
8						1509.3	Spare lysates run in spare wells - not quantified on this set but see Set 2 for quantitation of these samples
9						1542.3	Spare lysates run in spare wells - not quantified on this set but see Set 2 for quantitation of these samples
Gel 1	Lane	Background	Band Intensity	Corrected Band Intensity	Normalised to GAPDH	Normalised to total AKT
pAKT	1	92401	52716	-39685	0.416789	0.792037
	2	94128	86550	-7578	1.22127	0.811002
	3	94290	46702	-47588	0.568847	1.49907
	4	91212	54528	-36684	0.395502	0.946366
	5	92830	43004	-49826	0.530132	1.50814
	6	93644	65134	-28510	0.558965	0.647278
tAKT	1	118675	68570	-50105	0.526225
	2	128168	118824	-9344	1.50588
	3	112993	81248	-31745	0.379466
	4	101602	62839	-38763	0.417916
	5	107768	74730	-33038	0.351513
	6	114619	70573	-44046	0.863562
GAPDH	1	148925	53709	-95216
	2	150452	144247	-6205
	3	148107	64450	-83657
	4	146932	54179	-92753
	5	148362	54374	-93988
	6	148362	97357	-51005
Gel 1.2	Lane	Background	Band Intensity	Corrected Band Intensity	Normalised to GAPDH	Normalised to total AKT
pAKT	1	116668	72619	-44049	0.946049	1.15681
	2	110093	48866	-61227	1.21014	1.24721
	3	105681	65566	-40115	0.916914	1.1695
	4	112607	73027	-39580	0.831024	1.01292
	5	115644	72069	-43575	0.853592	2.22446
	6	122318	120871	-1447	0.0336386	0.050552
tAKT	1	112272	74194	-38078	0.817809
	2	112695	63604	-49091	0.970274
	3	112936	78635	-34301	0.784023
	4	112879	73804	-39075	0.820421
	5	113861	94272	-19589	0.383729
	6	112074	83450	-28624	0.665427
GAPDH	1	111876	65315	-46561
	2	111052	60457	-50595
	3	112017	68267	-43750
	4	109240	61612	-47628
	5	108302	57253	-51049
	6	110822	67806	-43016
Gel 2.2	Lane	Background	Band Intensity	Corrected Band Intensity	Normalised to GAPDH	Normalised to total AKT
pAKT	1	111782	84818	-26964	0.448026	0.928321
	2	111298	52743	-58555	1.07474	2.11474
	3	114403	76970	-37433	0.995188	2.01513
	4	106348	64101	-42247	1.29935	1.38175
	5	92378	44535	-47843	1.24786	1.57497
	6	90142	86017	-4125	1.99468	0.513251
tAKT	1	77299	48253	-29046	0.48262
	2	77699	50010	-27689	0.508214
	3	78531	59955	-18576	0.493859
	4	78868	48293	-30575	0.940364
	5	78404	48027	-30377	0.792306
	6	79157	71120	-8037	3.88636
GAPDH	1	123383	63199	-60184
	2	124071	69588	-54483
	3	125350	87736	-37614
	4	126002	93488	-32514
	5	126600	88260	-38340
	6	126706	124638	-2068

## Sheet: Set 2
Consolidated Results - pAKT quantitation normalised to GAPDH and total AKT
Sample	Group	Expt 1 (Gel 1.3)	Expt 2 (Gel 2)	Expt 3 (Gel 2.3)	Notch Allele	Block	Diagnosis	Expt 1 Normalised to Control	Expt 2 Normalised to Control	Expt 3 Normalised to Control	Average of three repeats	Comments
1	control	0.838801	0.185079	2.56822	WT	1358.4	AME	1	1	1	1	Samples 1 and 3 are repeats run on the same gel; the common control sample was not used for the final graphs
2	WT	0.282072	0.20549	2.18933	WT	1509.3	AC(NST)	0.33628	1.11028	0.852468	0.766343
3	WT	0.239726	0.228332	3.13665	WT	1358.4	AME	0.285796	1.2337	1.22133	0.913609	Samples 1 and 3 are repeats run on the same gel; sample 3 was plotted on the final graphs
4	N1	0.092097	0.0121493	1.75187	HET	1542.3	AC(NST)	0.109796	0.0656437	0.682133	0.285857
5	N2	0.188883	0.254768	0.61942	HET	1313.1	AC(NST)	0.225182	1.37654	0.241186	0.614303
6						1225.3	Spare lysates run in spare wells - not quantified on this set but see Set 3 for quantitation of these samples
7						1517.1	Spare lysates run in spare wells - not quantified on this set but see Set 1 for quantitation of these samples
8						1525.1	Spare lysates run in spare wells - not quantified on this set but see Set 1 for quantitation of these samples
Gel 1.3	Lane	Background	Band Intensity	Corrected Band Intensity	Normalised to GAPDH	Normalised to total AKT
pAKT	1	67092	33472	-33620	0.897107	0.838801
	2	49811	38870	-10941	0.27163	0.282072
	3	32175	22480	-9695	0.258278	0.239726
	4	32930	29709	-3221	0.0734717	0.092097
	5	35970	29330	-6640	0.149324	0.188883
tAKT	1	89235	49154	-40081	1.06951
	2	89522	50734	-38788	0.962983
	3	90582	50140	-40442	1.07739
	4	91051	56077	-34974	0.797765
	5	91099	55945	-35154	0.790564
GAPDH	1	92894	55418	-37476
	2	90796	50517	-40279
	3	89967	52430	-37537
	4	90161	46321	-43840
	5	89070	44603	-44467
Gel 2	Lane	Background	Band Intensity	Corrected Band Intensity	Normalised to GAPDH	Normalised to total AKT
pAKT	1	118629	99857	-18772	0.378483	0.185079
	2	117274	95773	-21501	0.28022	0.20549
	3	112762	87764	-24998	0.335882	0.228332
	4	107605	106235	-1370	0.032211	0.0121493
	5	92912	66305	-26607	0.427051	0.254768
tAKT	1	185025	83598	-101427	2.04498
	2	170514	65881	-104633	1.36367
	3	172612	63131	-109481	1.47102
	4	176159	63395	-112764	2.65127
	5	173897	69461	-104436	1.67623
GAPDH	1	141002	91404	-49598
	2	140541	63812	-76729
	3	139240	64815	-74425
	4	140524	97992	-42532
	5	140997	78693	-62304
Gel 2.3	Lane	Background	Band Intensity	Corrected Band Intensity	Normalised to GAPDH	Normalised to total AKT
pAKT	1	96297	43859	-52438	1.39015	2.56822
	2	97808	57023	-40785	1.00354	2.18933
	3	96915	43065	-53850	1.23591	3.13665
	4	98396	70522	-27874	0.55927	1.75187
	5	98723	87636	-11087	0.225694	0.61942
tAKT	1	47016	26598	-20418	0.54129
	2	47437	28808	-18629	0.458379
	3	42835	25667	-17168	0.394024
	4	49091	33180	-15911	0.319242
	5	48521	30622	-17899	0.364364
GAPDH	1	95103	57382	-37721
	2	95343	54702	-40641
	3	94857	51286	-43571
	4	95679	45839	-49840
	5	96066	46942	-49124

## Sheet: Set 3
Consolidated Results - pAKT quantitation normalised to GAPDH and total AKT
Sample	Group	Expt 1 (Gel 1.4)	Expt 2 (Gel 1.5)	Expt 3 (Gel 2.5)	Notch Allele	Block	Diagnosis	Expt 1 Normalised to Control	Expt 2 Normalised to Control	Expt 3 Normalised to Control	Average of three repeats	Comments
1	Control	0.191107	0.663594	0.779553	WT	1358.4	AME	1	1	1	1
2	WT	0.145223	0.398296	0.791216	WT	1458.1	MSCC	0.759905	0.60021	1.01496	0.791692
3	WT	0.271503	0.612033	0.72823	WT	1503.1	N/A	1.42069	0.9223	0.934164	1.09238	Excluded from analysis as Pten heterozygous tumour
4	WT	0.178942	0.353755	0.389852	WT	1225.3	MSCC	0.936343	0.53309	0.500096	0.656509
5	N1	0.303902	0.526107	0.796552	HET	1524.3	MSCC	1.59022	0.792815	1.0218	1.13495
6	N1	0.110157	0.221349	0.253001	HOM	1312.1	MSCC	0.576414	0.333561	0.324547	0.411507
7	N2	0.227079	0.862502	1.07212	HOM	1368.1	MSCC	1.18823	1.29974	1.3753	1.28776
8	N2	0.150346	0.716915	0.860277	HOM	1595.1	MSCC	0.78671	1.08035	1.10355	0.990204
9	N2	0	0	0	HET	1327.1	MSCC	0	0	0	0
Gel 1.4	Lane	Background	Band Intensity	Corrected Band Intensity	Normalised to GAPDH	Normalised to total AKT
pAKT	1	71563	60251	-11312	0.146844	0.191107
	2	86733	80665	-6068	0.18729	0.145223
	3	83416	70070	-13346	0.325663	0.271503
	4	76728	66419	-10309	0.148299	0.178942
	5	74061	54848	-19213	0.292266	0.303902
	6	76907	70239	-6668	0.104737	0.110157
	7	70934	56128	-14806	0.209101	0.227079
	8	69486	60787	-8699	0.11578	0.150346
	9	75466	75466	0	0	0
tAKT	1	111157	51965	-59192	0.768388
	2	120867	79083	-41784	1.28967
	3	116266	67110	-49156	1.19948
	4	113172	55561	-57611	0.828756
	5	120747	57526	-63221	0.961712
	6	114517	53985	-60532	0.950804
	7	125581	60379	-65202	0.920828
	8	124739	66879	-57860	0.770091
	9	ND	ND	0	0
GAPDH	1	142544	65510	-77034
	2	143296	110897	-32399
	3	142101	101120	-40981
	4	141037	71522	-69515
	5	140757	75019	-65738
	6	140455	76791	-63664
	7	141360	70552	-70808
	8	141974	66840	-75134
	9	142146	77770	-64376
Gel 1.5	Lane	Background	Band Intensity	Corrected Band Intensity	Normalised to GAPDH	Normalised to total AKT
pAkt	1	98354	52357	-45997	0.663201	0.663594
	2	93797	71361	-22436	0.336725	0.398296
	3	102746	61607	-41139	0.587457	0.612033
	4	105387	82452	-22935	0.380999	0.353755
	5	93573	57622	-35951	0.467722	0.526107
	6	100634	83568	-17066	0.254076	0.221349
	7	102135	44475	-57660	0.76154	0.862502
	8	101937	57575	-44362	0.5108	0.716915
	9	ND	ND	0	0	0
tAKT	1	125582	56267	-69315	0.999409
	2	119769	63439	-56330	0.845415
	3	129673	62456	-67217	0.959845
	4	136269	71436	-64833	1.07701
	5	131056	62722	-68334	0.889025
	6	130065	52965	-77100	1.14785
	7	119206	52354	-66852	0.882943
	8	117698	55819	-61879	0.712498
	9	ND	ND	0	0
GAPDH	1	126903	57547	-69356
	2	129030	62400	-66630
	3	130797	60768	-70029
	4	131365	71168	-60197
	5	131697	54833	-76864
	6	125089	57920	-67169
	7	129786	54071	-75715
	8	135364	48516	-86848
	9	137656	68480	-69176
Gel 2.5	Lane	Background	Band Intensity	Corrected Band Intensity	Normalised to GAPDH	Normalised to total AKT
pAKT	1	106294	55418	-50876	1.25533	0.779553
	2	105972	72320	-33652	1.86841	0.791216
	3	106559	71376	-35183	1.32078	0.72823
	4	107418	94549	-12869	1.63769	0.389852
	5	106795	56300	-50495	1.1766	0.796552
	6	106570	90175	-16395	0.43062	0.253001
	7	104972	45437	-59535	1.73233	1.07212
	8	104461	55679	-48782	1.02621	0.860277
	9	ND	ND	0	0	0
tAKT	1	128878	63615	-65263	1.61032
	2	130384	87852	-42532	2.36145
	3	134937	86624	-48313	1.81369
	4	136095	103085	-33010	4.20081
	5	136901	73509	-63392	1.47712
	6	122471	57669	-64802	1.70205
	7	111972	56442	-55530	1.61579
	8	112588	55883	-56705	1.19289
	9	ND	ND	0	0
GAPDH	1	88553	48025	-40528
	2	88431	70420	-18011
	3	88393	61755	-26638
	4	88642	80784	-7858
	5	85789	42873	-42916
	6	85787	47714	-38073
	7	86955	52588	-34367
	8	87606	40070	-47536
	9	87659	49265	-38394

## Sheet: Set 4
Consolidated Results - pAKT quantitation normalised to GAPDH and total AKT
Sample	Group	Expt 1 (Gel 1.6)	Expt 2 (Gel 2.4)	Expt 3 (Gel 2.6)	Notch Allele	Block	Diagnosis	Expt 1 Normalised to Control	Expt 2 Normalised to Control	Expt 3 Normalised to Control	Average of three repeats	Comments
1	Control	0.555504	0.579134	1.50713	WT	1358.4	AME	1	1	1	1
2	WT	0.403076	0.595395	0.917939	WT	1386.1	ASQC	0.725604	1.02808	0.609065	0.787583
3	WT	0.759548	0.549747	1.88523	WT	1509.6	ASQC	1.36731	0.949257	1.25087	1.18915
4	WT	0.666205	0.500096	1.89612	WT	1458.2	ASQC	1.19928	0.863524	1.2581	1.10697
5	WT	1.48042	1.06738	2.92296	WT	1520.1	ASQC	2.665	1.84307	1.93942	2.14916
6	N1	1.29945	0.890378	2.729	HOM	1506.1	ASQC	2.33922	1.53743	1.81073	1.89579
7	N1	1.34746	0.838795	2.81018	HOM	1552.3	ASQC	2.42565	1.44836	1.86459	1.91287
8	N1	1.35691	0.786866	2.47625	HOM	1552.2	ASQC	2.44266	1.3587	1.64303	1.81479
9	N1	1.03098	0.620247	1.88221	HOM	16106.1	ASQC	1.85593	1.07099	1.24887	1.39193
10	N2	0.820814	0.536139	1.4294	HOM	1314.1	AC(NST)	1.4776	0.925761	0.948429	1.11726
11	N2	1.08464	0.595281	1.73563	HOM	1361.1	ASQC	1.95254	1.02788	1.15162	1.37734
12	N2	1.42277	0.69992	2.35808	HOM	1364.1	ASQC	2.56122	1.20856	1.56462	1.77813
13	N2	1.8276	0.478645	2.08372	HOM	1523.2	ASQC	3.28999	0.826485	1.38257	1.83301
Gel 1.6	Lane	Background	Band Intensity	Corrected Band Intensity	Normalised to GAPDH	Normalised to total AKT
pAKT	1	127028	100591	-26437	0.279434	0.555504
	2	131670	119431	-12239	0.191034	0.403076
	3	131730	103986	-27744	0.338041	0.759548
	4	128880	106273	-22607	0.265568	0.666205
	5	120679	61711	-58968	0.63459	1.48042
	6	126541	95991	-30550	0.356855	1.29945
	7	129526	78134	-51392	0.580497	1.34746
	8	128747	58116	-70631	0.692284	1.35691
	9	130696	85334	-45362	0.459832	1.03098
	10	129985	97892	-32093	0.315941	0.820814
	11	125862	99554	-26308	0.221864	1.08464
	12	118831	67085	-51746	0.444259	1.42277
	13	119349	67171	-52178	0.544951	1.8276
tAKT	1	109374	61783	-47591	0.503028
	2	101926	71562	-30364	0.473941
	3	104819	68292	-36527	0.445055
	4	113714	79780	-33934	0.398628
	5	117269	77437	-39832	0.428656
	6	109288	85778	-23510	0.274621
	7	111375	73235	-38140	0.43081
	8	108219	56166	-52053	0.510193
	9	104507	60508	-43999	0.446016
	10	103450	64351	-39099	0.384912
	11	95088	70833	-24255	0.204551
	12	98851	62481	-36370	0.31225
	13	99489	70939	-28550	0.298179
GAPDH	1	187783	93174	-94609
	2	187582	123515	-64067
	3	185951	103878	-82073
	4	185284	100157	-85127
	5	185350	92427	-92923
	6	185414	99805	-85609
	7	181556	93025	-88531
	8	177676	75650	-102026
	9	188240	89591	-98649
	10	185226	83647	-101579
	11	187224	68647	-118577
	12	184062	67585	-116477
	13	180671	84923	-95748
Gel 2.4	Lane	Background	Band Intensity	Corrected Band Intensity	Normalised to GAPDH	Normalised to total AKT
pAKT	1	74847	44750	-30097	0.601134	0.579134
	2	89491	55382	-34109	0.795786	0.595395
	3	97488	66584	-30904	1.17555	0.549747
	4	106019	82561	-23458	0.545713	0.500096
	5	109713	56537	-53176	1.09088	1.06738
	6	112138	66028	-46110	0.895914	0.890378
	7	111803	71207	-40596	0.899435	0.838795
	8	110519	67778	-42741	0.852927	0.786866
	9	110547	75098	-35449	1.2264	0.620247
	10	110219	73902	-36317	0.731004	0.536139
	11	111508	81110	-30398	0.483329	0.595281
	12	101791	55156	-46635	0.763507	0.69992
	13	86407	63500	-22907	0.489466	0.478645
tAKT	1	95723	43754	-51969	1.03799
	2	105784	48496	-57288	1.33657
	3	115239	59024	-56215	2.13835
	4	123457	76550	-46907	1.09122
	5	119970	70151	-49819	1.02201
	6	118621	66834	-51787	1.00622
	7	127292	78894	-48398	1.07229
	8	125491	71173	-54318	1.08395
	9	124189	67036	-57153	1.97727
	10	124673	56935	-67738	1.36346
	11	125062	73997	-51065	0.811935
	12	120907	54278	-66629	1.09085
	13	120869	73011	-47858	1.02261
GAPDH	1	103091	53024	-50067
	2	104297	61435	-42862
	3	104574	78285	-26289
	4	104946	61960	-42986
	5	105013	56267	-48746
	6	105217	53750	-51467
	7	104681	59546	-45135
	8	104555	54444	-50111
	9	103318	74413	-28905
	10	104434	54753	-49681
	11	104598	41705	-62893
	12	104779	43699	-61080
	13	105063	58263	-46800
Gel 2.6	Lane	Background	Band Intensity	Corrected Band Intensity	Normalised to GAPDH	Normalised to total AKT
pAKT	1	173617	123719	-49898	1.37233	1.50713
	2	177660	143979	-33681	0.737357	0.917939
	3	178329	113596	-64733	0.995402	1.88523
	4	176771	117559	-59212	1.07181	1.89612
	5	175886	70259	-105627	1.99571	2.92296
	6	178185	108994	-69191	1.26462	2.729
	7	178876	84381	-94495	1.42938	2.81018
	8	180124	79182	-100942	1.0162	2.47625
	9	179371	102076	-77295	1.22354	1.88221
	10	180598	129128	-51470	0.583256	1.4294
	11	180682	142413	-38269	0.363988	1.73563
	12	175761	99279	-76482	0.75374	2.35808
	13	175596	92810	-82786	1.06422	2.08372
tAKT	1	98364	65256	-33108	0.910561
	2	104335	67643	-36692	0.803275
	3	103247	68910	-34337	0.528002
	4	107400	76172	-31228	0.565264
	5	109627	73490	-36137	0.682771
	6	108161	82807	-25354	0.4634
	7	104329	70703	-33626	0.508645
	8	103106	62342	-40764	0.410377
	9	106033	64967	-41066	0.650056
	10	104591	68583	-36008	0.408041
	11	98459	76410	-22049	0.209715
	12	98744	66310	-32434	0.319641
	13	113151	73421	-39730	0.510734
GAPDH	1	184559	148199	-36360
	2	184455	138777	-45678
	3	185181	120149	-65032
	4	185140	129895	-55245
	5	186279	133352	-52927
	6	186353	131640	-54713
	7	186887	120778	-66109
	8	186627	87294	-99333
	9	185972	122799	-63173
	10	185582	97336	-88246
	11	185511	80373	-105138
	12	185059	83589	-101470
	13	184601	106811	-77790

## Sheet: All sets
Sorted by tumour type					Sorted by Notch allele status
Notch Allele	Block	Diagnosis	Average of three repeats		Notch Allele	WT/Het/Hom	Block	Diagnosis	Average of three repeats
HET	1542.3	AC(NST)	0.285857		WT	WT	1225.3	MSCC	0.656509
HOM	1331.3	AC(NST)	0.471271		WT	WT	1509.3	AC(NST)	0.766343
HET	1313.1	AC(NST)	0.614303		WT	WT	1386.1	ASQC	0.787583
WT	1509.3	AC(NST)	0.766343		WT	WT	1458.1	MSCC	0.791692
HOM	1314.1	AC(NST)	1.11726		WT	WT	1358.4	AME	0.913609
					WT	WT	1458.2	ASQC	1.10697
HET	1327.1	MSCC	0		WT	WT	1509.6	ASQC	1.18915
HOM	1312.1	MSCC	0.411507		WT	WT	1518.1	AME	1.46004
WT	1225.3	MSCC	0.656509		WT	WT	1509.2	AME	1.69146
WT	1458.1	MSCC	0.791692		WT	WT	1520.1	ASQC	2.14916
HOM	1595.1	MSCC	0.990204
HET	1524.3	MSCC	1.13495		N1	HET	1542.3	AC(NST)	0.285857
HOM	1368.1	MSCC	1.28776		N1	HET	1524.3	MSCC	1.13495
					N1	HET	1517.1	AME	1.1863
WT	1358.4	AME	0.913609		N1	HOM	16106.1	ASQC	1.39193
HET	1517.1	AME	1.1863		N1	HOM	1552.2	ASQC	1.81479
WT	1518.1	AME	1.46004		N1	HOM	1525.1	AME	1.84122
WT	1509.2	AME	1.69146		N1	HOM	1506.1	ASQC	1.89579
HOM	1525.1	AME	1.84122		N1	HOM	1552.3	ASQC	1.91287
WT	1386.1	ASQC	0.787583		N2	HET	1327.1	MSCC	0
WT	1458.2	ASQC	1.10697		N2	HOM	1312.1	MSCC	0.411507
WT	1509.6	ASQC	1.18915		N2	HOM	1331.3	AC(NST)	0.471271
HOM	1361.1	ASQC	1.37734		N2	HET	1313.1	AC(NST)	0.614303
HOM	16106.1	ASQC	1.39193		N2	HOM	1595.1	MSCC	0.990204
HOM	1364.1	ASQC	1.77813		N2	HOM	1314.1	AC(NST)	1.11726
HOM	1552.2	ASQC	1.81479		N2	HOM	1368.1	MSCC	1.28776
HOM	1523.2	ASQC	1.83301		N2	HOM	1361.1	ASQC	1.37734
HOM	1506.1	ASQC	1.89579		N2	HOM	1364.1	ASQC	1.77813
HOM	1552.3	ASQC	1.91287		N2	HOM	1523.2	ASQC	1.83301
WT	1520.1	ASQC	2.14916
